# Supplementary material for: Glycoproteogenomics: A Frequent Gene Polymorphism Affects the Glycosylation Pattern of the Human Serum Fetuin/α-2-HS-Glycoprotein
Source: Mol Cell Proteomics. 2019 May 16;18(8):1479–90. doi: 10.1074/mcp.RA119.001411 (PMC6683009; doi:10.1074/mcp.RA119.001411)
Supplement: Excel file containing all supplementary tables [file 143896_2_supp_328334_pr8bfx.xlsx]

## Sheet: Table S1
Supplemental Table S1: Relative quantification of the peptides containing the mutations and O-glycosylation site Thr/Ser256 , obtained for all 10 healthy individuals
AHSG*1
Sample name	Peptide Sequence	Modifications	Precursor Charge	Total Area	Retention Time (min)	Relative abundance (%)
F1	[E].VAVTCTVFQTQPVTSQPQPE.[G]	1xCarbamidomethyl [C5]; 1xHexNAc(1)Hex(1)NeuAc(1) [T]	3+	9886529536	27.6	69.7573
	[E].VAVTCTVFQTQPVTSQPQPE.[G]	1xCarbamidomethyl [C5]; 1xHexNAc(1)Hex(1)NeuAc(2) [T]	3+	4223137280	27.8	29.7976
	[E].VAVTCTVFQTQPVTSQPQPE.[G]	1xCarbamidomethyl [C5]	3+	63079428	28.4	0.445076
F2	[E].VAVTCTVFQTQPVTSQPQPE.[G]	1xCarbamidomethyl [C5]; 1xHexNAc(1)Hex(1)NeuAc(1) [T]	3+	9872979968	27.5	79.9056
	[E].VAVTCTVFQTQPVTSQPQPE.[G]	1xCarbamidomethyl [C5]; 1xHexNAc(1)Hex(1)NeuAc(2) [T]	3+	2435896064	27.6	19.7146
	[E].VAVTCTVFQTQPVTSQPQPE.[G]	1xCarbamidomethyl [C5]	3+	46927520	28.3	0.379801
F5	[E].VAVTCTVFQTQPVTSQPQPE.[G]	1xCarbamidomethyl [C5]; 1xHexNAc(1)Hex(1)NeuAc(1) [T]	3+	12525374464	42.8	75.1908
	[E].VAVTCTVFQTQPVTSQPQPE.[G]	1xCarbamidomethyl [C5]; 1xHexNAc(1)Hex(1)NeuAc(2) [T]	3+	4121127424	42.6	24.7394
	[E].VAVTCTVFQTQPVTSQPQPE.[G]	1xCarbamidomethyl [C5]	3+	11628196	45.3	0.0698049
M1	[E].VAVTCTVFQTQPVTSQPQPE.[G]	1xCarbamidomethyl [C5]; 1xHexNAc(1)Hex(1)NeuAc(1) [T]	3+	11430621184	27.5	82.3282
	[E].VAVTCTVFQTQPVTSQPQPE.[G]	1xCarbamidomethyl [C5]; 1xHexNAc(1)Hex(1)NeuAc(2) [T]	3+	2331098880	27.5	16.7896
	[E].VAVTCTVFQTQPVTSQPQPE.[G]	1xCarbamidomethyl [C5]	3+	122494592	28.3	0.882258
AHSG1/2
F3	[E].VAVTCTVFQTQPVTSQPQPE.[G]	1xCarbamidomethyl [C5]; 1xHexNAc(1)Hex(1)NeuAc(1) [T]	3+	22155005952	28	85.5148
	[E].VAVTCTVFQTQPVTSQPQPE.[G]	1xCarbamidomethyl [C5]; 1xHexNAc(1)Hex(1)NeuAc(2) [T]	3+	3752800768	28.2	14.4852
	[E].VAVTCTVFQTQPVTSQPQPE.[G]	1xCarbamidomethyl [C5]	3+	0		0
	[E].VAVTCMVFQTQPVSSQPQPE.[G]	1xCarbamidomethyl [C5]; 1xHexNAc(1)Hex(1)NeuAc(1) [S]	3+	2766592768	31.6	14.9878
	[E].VAVTCMVFQTQPVSSQPQPE.[G]	1xCarbamidomethyl [C5]; 1xHexNAc(1)Hex(1)NeuAc(2) [S]	3+	1117193088	31.2	6.0523
	[E].VAVTCMVFQTQPVSSQPQPE.[G]	1xCarbamidomethyl [C5]	3+	14575183872	31.4	78.9599
F4	[E].VAVTCTVFQTQPVTSQPQPE.[G]	1xCarbamidomethyl [C5]; 1xHexNAc(1)Hex(1)NeuAc(1) [T]	3+	40889720832	27.8	86.5661
	[E].VAVTCTVFQTQPVTSQPQPE.[G]	1xCarbamidomethyl [C5]; 1xHexNAc(1)Hex(1)NeuAc(2) [T]	3+	6257480704	28	13.2475
	[E].VAVTCTVFQTQPVTSQPQPE.[G]	1xCarbamidomethyl [C5]	3+	88065024	28.5	0.186439
	[E].VAVTCMVFQTQPVSSQPQPE.[G]	1xCarbamidomethyl [C5]; 1xHexNAc(1)Hex(1)NeuAc(1) [S]	3+	6700475392	31.1	12.3741
	[E].VAVTCMVFQTQPVSSQPQPE.[G]	1xCarbamidomethyl [C5]; 1xHexNAc(1)Hex(1)NeuAc(2) [S]	3+	3210503936	31.5	5.92899
	[E].VAVTCMVFQTQPVSSQPQPE.[G]	1xCarbamidomethyl [C5]	3+	44238274560	31.2	81.6969
M4	[E].VAVTCTVFQTQPVTSQPQPE.[G]	1xCarbamidomethyl [C5]; 1xHexNAc(1)Hex(1)NeuAc(1) [T]	3+	31166742528	27.7	88.0226
	[E].VAVTCTVFQTQPVTSQPQPE.[G]	1xCarbamidomethyl [C5]; 1xHexNAc(1)Hex(1)NeuAc(2) [T]	3+	3826161920	28	10.806
	[E].VAVTCTVFQTQPVTSQPQPE.[G]	1xCarbamidomethyl [C5]	3+	414737696	28.4	1.17132
	[E].VAVTCMVFQTQPVSSQPQPE.[G]	1xCarbamidomethyl [C5]; 1xHexNAc(1)Hex(1)NeuAc(1) [S]	3+	5655563264	30.9	12.1472
	[E].VAVTCMVFQTQPVSSQPQPE.[G]	1xCarbamidomethyl [C5]; 1xHexNAc(1)Hex(1)NeuAc(2) [S]	3+	1724734464	31.4	3.70445
	[E].VAVTCMVFQTQPVSSQPQPE.[G]	1xCarbamidomethyl [C5]	3+	39178100736	31	84.1483
M5	[E].VAVTCTVFQTQPVTSQPQPE.[G]	1xCarbamidomethyl [C5]; 1xHexNAc(1)Hex(1)NeuAc(1) [T]	3+	3636028416	42.9	64.6178
	[E].VAVTCTVFQTQPVTSQPQPE.[G]	1xCarbamidomethyl [C5]; 1xHexNAc(1)Hex(1)NeuAc(2) [T]	3+	1990952192	42.8	35.3822
	[E].VAVTCTVFQTQPVTSQPQPE.[G]	1xCarbamidomethyl [C5]	3+	0		0
	[E].VAVTCMVFQTQPVSSQPQPE.[G]	1xCarbamidomethyl [C5]; 1xHexNAc(1)Hex(1)NeuAc(1) [S]	3+	337232800	50.3	18.3447
	[E].VAVTCMVFQTQPVSSQPQPE.[G]	1xCarbamidomethyl [C5]; 1xHexNAc(1)Hex(1)NeuAc(2) [S]	3+	26588408	50.8	1.44635
	[E].VAVTCMVFQTQPVSSQPQPE.[G]	1xCarbamidomethyl [C5]	3+	1474492800	51.7	80.209
AHSG*2
M2	[E].VAVTCMVFQTQPVSSQPQPE.[G]	1xCarbamidomethyl [C5]; 1xHexNAc(1)Hex(1)NeuAc(1) [S]	3+	1445678848	30.8	20.432
	[E].VAVTCMVFQTQPVSSQPQPE.[G]	1xCarbamidomethyl [C5]; 1xHexNAc(1)Hex(1)NeuAc(2) [S]	3+	1131402240	30.8	15.9903
	[E].VAVTCMVFQTQPVSSQPQPE.[G]	1xCarbamidomethyl [C5]	3+	4498467840	31.1	63.5777
M3	[E].VAVTCMVFQTQPVSSQPQPE.[G]	1xCarbamidomethyl [C5]; 1xHexNAc(1)Hex(1)NeuAc(1) [S]	3+	3546992384	30.9	18.37
	[E].VAVTCMVFQTQPVSSQPQPE.[G]	1xCarbamidomethyl [C5]; 1xHexNAc(1)Hex(1)NeuAc(2) [S]	3+	1337421568	31.4	6.92655
	[E].VAVTCMVFQTQPVSSQPQPE.[G]	1xCarbamidomethyl [C5]	3+	14424206336	31.1	74.7035

## Sheet: Table S2
Supplemental Table S2: List of annotated proteoforms of fetuin pooled from human sera of various donors
	calculated deconvoluted mass (Da)	v1	v2	v3	v4	v5	v6	v7	calculated PTMs mass	N156	N176	Ser346	Thr256	Thr270	S138	S330	Var1	Var2	Var3	Var4	Var5	Var6	Var7	TotalAbundance	Calculated mass in 13 charge state (m/z)	Observed mass in 13 charge state (m/z)	Relative abundance (%)	Delta mass (ppm)	Observe deconvoluted mass (Da) in charge state 13
	42982.2	2206.01	2206.01	0	656.595	656.595	79.9663	0	5805.17	N4H5F0S2	N4H5F0S2	N0H0F0S0	N1H1F0S1	N1H1F0S1	Phospho	None	0.8596	0.872187	0.4181	0.8654	0.0451	0.989307	0.9997	0.0120999	3307.33	3307.21	26.4491	35.9847	42980.6
	43128.3	2206.01	2352.15	0	656.595	656.595	79.9663	0	5951.32	N4H5F0S2	N4H5F1S2	N0H0F0S0	N1H1F0S1	N1H1F0S1	Phospho	None	0.8596	0.0658066	0.4181	0.8654	0.0451	0.989307	0.9997	0.000912935	3318.57	3318.42	4.08334	45.4368	43126.4
	43273.4	2206.01	2206.01	0	656.595	947.853	79.9663	0	6096.43	N4H5F0S2	N4H5F0S2	N0H0F0S0	N1H1F0S1	N1H1F0S2	Phospho	None	0.8596	0.872187	0.4181	0.8654	0.9549	0.989307	0.9997	0.25619	3329.73	3329.64	60.7529	28.07	43272.2
	43419.6	2206.01	2352.15	0	656.595	947.853	79.9663	0	6242.57	N4H5F0S2	N4H5F1S2	N0H0F0S0	N1H1F0S1	N1H1F0S2	Phospho	None	0.8596	0.0658066	0.4181	0.8654	0.9549	0.989307	0.9997	0.0193295	3340.98	3340.81	7.60985	49.4587	43417.4
	43564.7	2206.01	2206.01	0	947.853	947.853	79.9663	0	6387.69	N4H5F0S2	N4H5F0S2	N0H0F0S0	N1H1F0S2	N1H1F0S2	Phospho	None	0.8596	0.872187	0.4181	0.112	0.9549	0.989307	0.9997	0.0331561	3352.14	3351.89	2.53776	73.9633	43561.5
	43638.8	2206.01	2206.01	656.595	656.595	656.595	79.9663	0	6461.77	N4H5F0S2	N4H5F0S2	N1H1F0S1	N1H1F0S1	N1H1F0S1	Phospho	None	0.8596	0.872187	0.5741	0.8654	0.0451	0.989307	0.9997	0.0166145	3357.84	3357.73	30.6056	31.6702	43637.4
	43784.9	2206.01	2352.15	656.595	656.595	656.595	79.9663	0	6607.91	N4H5F0S2	N4H5F1S2	N1H1F0S1	N1H1F0S1	N1H1F0S1	Phospho	None	0.8596	0.0658066	0.5741	0.8654	0.0451	0.989307	0.9997	0.00125357	3369.08	3369.15	9.2197	21.338	43785.9
	43930	2206.01	2206.01	656.595	656.595	947.853	79.9663	0	6753.03	N4H5F0S2	N4H5F0S2	N1H1F0S1	N1H1F0S1	N1H1F0S2	Phospho	None	0.8596	0.872187	0.5741	0.8654	0.9549	0.989307	0.9997	0.351778	3380.24	3380.12	100	35.7365	43928.5
	44076.2	2206.01	2352.15	656.595	656.595	947.853	79.9663	0	6899.17	N4H5F0S2	N4H5F1S2	N1H1F0S1	N1H1F0S1	N1H1F0S2	Phospho	None	0.8596	0.0658066	0.5741	0.8654	0.9549	0.989307	0.9997	0.0265417	3391.48	3391.32	19.5249	47.935	44074.1
	44221.3	2206.01	2206.01	656.595	947.853	947.853	79.9663	0	7044.28	N4H5F0S2	N4H5F0S2	N1H1F0S1	N1H1F0S2	N1H1F0S2	Phospho	None	0.8596	0.872187	0.5741	0.112	0.9549	0.989307	0.9997	0.0455271	3402.65	3402.5	27.217	42.6885	44219.4
	44295.4	2862.6	2206.01	656.595	656.595	656.595	79.9663	0	7118.36	N5H6F0S3	N4H5F0S2	N1H1F0S1	N1H1F0S1	N1H1F0S1	Phospho	None	0.0838	0.872187	0.5741	0.8654	0.0451	0.989307	0.9997	0.0016197	3408.34	3408.38	7.32104	10.6588	44295.8
	44367.4	2206.01	2352.15	656.595	947.853	947.853	79.9663	0	7190.43	N4H5F0S2	N4H5F1S2	N1H1F0S1	N1H1F0S2	N1H1F0S2	Phospho	None	0.8596	0.0658066	0.5741	0.112	0.9549	0.989307	0.9997	0.00343503	3413.89	3413.72	3.67402	48.9252	44365.3
	44441.5	3008.75	2206.01	656.595	656.595	656.595	79.9663	0	7264.51	N5H6F1S3	N4H5F0S2	N1H1F0S1	N1H1F0S1	N1H1F0S1	Phospho	None	0.0271	0.872187	0.5741	0.8654	0.0451	0.989307	0.9997	0.000523794	3419.59	3419.48	4.56827	30.8351	44440.1
	44586.6	2862.6	2206.01	656.595	656.595	947.853	79.9663	0	7409.62	N5H6F0S3	N4H5F0S2	N1H1F0S1	N1H1F0S1	N1H1F0S2	Phospho	None	0.0838	0.872187	0.5741	0.8654	0.9549	0.989307	0.9997	0.0342939	3430.75	3430.65	28.6741	28.6023	44585.4
	44732.8	3008.75	2206.01	656.595	656.595	947.853	79.9663	0	7555.76	N5H6F1S3	N4H5F0S2	N1H1F0S1	N1H1F0S1	N1H1F0S2	Phospho	None	0.0271	0.872187	0.5741	0.8654	0.9549	0.989307	0.9997	0.0110903	3441.99	3441.86	13.8505	37.7394	44731.1
	44877.9	2862.6	2206.01	656.595	947.853	947.853	79.9663	0	7700.88	N5H6F0S3	N4H5F0S2	N1H1F0S1	N1H1F0S2	N1H1F0S2	Phospho	None	0.0838	0.872187	0.5741	0.112	0.9549	0.989307	0.9997	0.00443831	3453.15	3453.05	16.5542	29.7066	44876.6
	45024	3008.75	2206.01	656.595	947.853	947.853	79.9663	0	7847.02	N5H6F1S3	N4H5F0S2	N1H1F0S1	N1H1F0S2	N1H1F0S2	Phospho	None	0.0271	0.872187	0.5741	0.112	0.9549	0.989307	0.9997	0.0014353	3464.39	3464.18	6.02995	61.8754	45021.2
	45243.2	2862.6	2862.6	656.595	656.595	947.853	79.9663	0	8066.22	N5H6F0S3	N5H6F0S3	N1H1F0S1	N1H1F0S1	N1H1F0S2	Phospho	None	0.0838	0.0374037	0.5741	0.8654	0.9549	0.989307	0.9997	0.00147069	3481.26	3481.11	5.15458	41.7842	45241.3
	45389.4	2862.6	3008.75	656.595	656.595	947.853	79.9663	0	8212.36	N5H6F0S3	N5H6F1S3	N1H1F0S1	N1H1F0S1	N1H1F0S2	Phospho	None	0.0838	0.0219022	0.5741	0.8654	0.9549	0.989307	0.9997	0.000861181	3492.5	3492.44	3.08217	16.3852	45388.6
	45535.5	3008.75	3008.75	656.595	656.595	947.853	79.9663	0	8358.5	N5H6F1S3	N5H6F1S3	N1H1F0S1	N1H1F0S1	N1H1F0S2	Phospho	None	0.0271	0.0219022	0.5741	0.8654	0.9549	0.989307	0.9997	0.000278497	3503.74	3503.58	4.48136	45.3804	45533.4
	45680.6	2862.6	3008.75	656.595	947.853	947.853	79.9663	0	8503.62	N5H6F0S3	N5H6F1S3	N1H1F0S1	N1H1F0S2	N1H1F0S2	Phospho	None	0.0838	0.0219022	0.5741	0.112	0.9549	0.989307	0.9997	0.000111454	3514.9	3514.93	1.90041	8.05754	45681

## Sheet: Table S3
Supplemental Table S3: List of annotated proteoforms of fetuin derived from sample F1 (AHSG*1)
	calculated deconvoluted mass (Da)	v1	v2	v3	v4	v5	v6	v7	calculated PTMs mass	N156	N176	Ser346	Thr256	Thr270	S138	S330	Var1	Var2	Var3	Var4	Var5	Var6	Var7	TotalAbundance	Calculated mass in 13 charge state (m/z)	Observed mass in 13 charge state (m/z)	Relative abundance (%)	Delta mass (ppm)	Observe deconvoluted mass (Da) in charge state 13
	42982.2	2206.01	2206.01	0	656.595	656.595	79.9663	0	5805.17	N4H5F0S2	N4H5F0S2	N0H0F0S0	N1H1F0S1	N1H1F0S1	Phospho	None	0.924908	0.89798	0.5283	0.69753	0.1283	0.989307	0.9997	0.0388361	3307.33	3307.33	10.6025	0.299614	42982.2
	43273.4	2206.01	2206.01	0	656.595	947.853	79.9663	0	6096.43	N4H5F0S2	N4H5F0S2	N0H0F0S0	N1H1F0S1	N1H1F0S2	Phospho	None	0.924908	0.89798	0.5283	0.69753	0.8717	0.989307	0.9997	0.263862	3329.73	3329.69	96.9552	13.0531	43272.9
	43419.6	2206.01	2352.15	0	656.595	947.853	79.9663	0	6242.57	N4H5F0S2	N4H5F1S2	N0H0F0S0	N1H1F0S1	N1H1F0S2	Phospho	None	0.924908	0.0810162	0.5283	0.69753	0.8717	0.989307	0.9997	0.0238057	3340.98	3340.95	10.8018	7.55239	43419.3
	43564.7	2206.01	2206.01	0	947.853	947.853	79.9663	0	6387.69	N4H5F0S2	N4H5F0S2	N0H0F0S0	N1H1F0S2	N1H1F0S2	Phospho	None	0.924908	0.89798	0.5283	0.29797	0.8717	0.989307	0.9997	0.112716	3352.14	3352.13	59.8473	2.36171	43564.6
	43638.8	2206.01	2206.01	656.595	656.595	656.595	79.9663	0	6461.77	N4H5F0S2	N4H5F0S2	N1H1F0S1	N1H1F0S1	N1H1F0S1	Phospho	None	0.924908	0.89798	0.4348	0.69753	0.1283	0.989307	0.9997	0.0319628	3357.84	3357.86	11.684	7.0462	43639.1
	43930	2206.01	2206.01	656.595	656.595	947.853	79.9663	0	6753.03	N4H5F0S2	N4H5F0S2	N1H1F0S1	N1H1F0S1	N1H1F0S2	Phospho	None	0.924908	0.89798	0.4348	0.69753	0.8717	0.989307	0.9997	0.217163	3380.24	3380.19	100	15.0269	43929.4
	44076.2	2206.01	2352.15	656.595	656.595	947.853	79.9663	0	6899.17	N4H5F0S2	N4H5F1S2	N1H1F0S1	N1H1F0S1	N1H1F0S2	Phospho	None	0.924908	0.0810162	0.4348	0.69753	0.8717	0.989307	0.9997	0.0195925	3391.48	3391.47	19.152	3.70427	44076
	44221.3	2206.01	2206.01	656.595	947.853	947.853	79.9663	0	7044.28	N4H5F0S2	N4H5F0S2	N1H1F0S1	N1H1F0S2	N1H1F0S2	Phospho	None	0.924908	0.89798	0.4348	0.29797	0.8717	0.989307	0.9997	0.0927673	3402.65	3402.62	88.9217	7.42003	44221
	44367.4	2206.01	2352.15	656.595	947.853	947.853	79.9663	0	7190.43	N4H5F0S2	N4H5F1S2	N1H1F0S1	N1H1F0S2	N1H1F0S2	Phospho	None	0.924908	0.0810162	0.4348	0.29797	0.8717	0.989307	0.9997	0.00836952	3413.89	3413.79	15.3749	28.4191	44366.2
	44512.6	2206.01	2206.01	947.853	947.853	947.853	79.9663	0	7335.54	N4H5F0S2	N4H5F0S2	N1H1F0S2	N1H1F0S2	N1H1F0S2	Phospho	None	0.924908	0.89798	0.0369	0.29797	0.8717	0.989307	0.9997	0.00787285	3425.05	3424.98	14.2197	20.3509	44511.6
	44586.6	2862.6	2206.01	656.595	656.595	947.853	79.9663	0	7409.62	N5H6F0S3	N4H5F0S2	N1H1F0S1	N1H1F0S1	N1H1F0S2	Phospho	None	0.0307969	0.89798	0.4348	0.69753	0.8717	0.989307	0.9997	0.00723093	3430.75	3430.69	21.9532	16.9425	44585.9
	44732.8	3008.75	2206.01	656.595	656.595	947.853	79.9663	0	7555.76	N5H6F1S3	N4H5F0S2	N1H1F0S1	N1H1F0S1	N1H1F0S2	Phospho	None	0.0230977	0.89798	0.4348	0.69753	0.8717	0.989307	0.9997	0.0054232	3441.99	3441.94	10.3774	14.4958	44732.1
	44877.9	2862.6	2206.01	656.595	947.853	947.853	79.9663	0	7700.88	N5H6F0S3	N4H5F0S2	N1H1F0S1	N1H1F0S2	N1H1F0S2	Phospho	None	0.0307969	0.89798	0.4348	0.29797	0.8717	0.989307	0.9997	0.0030889	3453.15	3453.09	30.222	18.1224	44877.1
	45024	3008.75	2206.01	656.595	947.853	947.853	79.9663	0	7847.02	N5H6F1S3	N4H5F0S2	N1H1F0S1	N1H1F0S2	N1H1F0S2	Phospho	None	0.0230977	0.89798	0.4348	0.29797	0.8717	0.989307	0.9997	0.00231668	3464.39	3464.37	10.1289	7.02798	45023.7
	45169.1	2862.6	2206.01	947.853	947.853	947.853	79.9663	0	7992.14	N5H6F0S3	N4H5F0S2	N1H1F0S2	N1H1F0S2	N1H1F0S2	Phospho	None	0.0307969	0.89798	0.0369	0.29797	0.8717	0.989307	0.9997	0.000262145	3475.56	3475.52	10.0447	10.6551	45168.7
	45535.5	3008.75	3008.75	656.595	656.595	947.853	79.9663	0	8358.5	N5H6F1S3	N5H6F1S3	N1H1F0S1	N1H1F0S1	N1H1F0S2	Phospho	None	0.0230977	0.0113023	0.4348	0.69753	0.8717	0.989307	0.9997	6.82581e-05	3503.74	3503.66	5.12503	22.546	45534.5

## Sheet: Table S4
Supplemental Table S4: List of annotated proteoforms of fetuin derived from sample M3 (AHSG*2)
	calculated deconvoluted mass (Da)	v1	v2	v3	v4	v5	v6	v7	calculated PTMs mass	N156	N176	Ser346	Thr256	Thr270	S138	S330	Var1	Var2	Var3	Var4	Var5	Var6	Var7	TotalAbundance	Calculated mass in 13 charge state (m/z)	Observed mass in 13 charge state (m/z)	Relative abundance (%)	Delta mass (ppm)	Observe deconvoluted mass (Da) in charge state 13
	42341.6	2206.01	2206.01	0	0	656.595	79.9663	0	5148.58	N4H5F0S2	N4H5F0S2	N0H0F0S0	N0H0F0S0	N1H1F0S1	Phospho	None	0.9115	0.8736	0.559	0.685069	0.1555	0.989307	0.9997	0.0468971	3258.05	3258.05	5.62501	0.515126	42341.6
	42632.8	2206.01	2206.01	0	0	947.853	79.9663	0	5439.84	N4H5F0S2	N4H5F0S2	N0H0F0S0	N0H0F0S0	N1H1F0S2	Phospho	None	0.9115	0.8736	0.559	0.685069	0.8445	0.989307	0.9997	0.254692	3280.46	3280.47	95.2796	4.2274	42633
	42779	2206.01	2352.15	0	0	947.853	79.9663	0	5585.98	N4H5F0S2	N4H5F1S2	N0H0F0S0	N0H0F0S0	N1H1F0S2	Phospho	None	0.9115	0.1264	0.559	0.685069	0.8445	0.989307	0.9997	0.0368511	3291.7	3291.62	11.2404	23.6666	42778
	42998.2	2206.01	2206.01	656.595	0	656.595	79.9663	0	5805.17	N4H5F0S2	N4H5F0S2	N1H1F0S1	N0H0F0S0	N1H1F0S1	Phospho	None	0.9115	0.8736	0.4043	0.685069	0.1555	0.989307	0.9997	0.0339186	3308.56	3308.51	7.03571	14.813	42997.5
	43289.4	2206.01	2206.01	656.595	0	947.853	79.9663	0	6096.43	N4H5F0S2	N4H5F0S2	N1H1F0S1	N0H0F0S0	N1H1F0S2	Phospho	None	0.9115	0.8736	0.4043	0.685069	0.8445	0.989307	0.9997	0.184208	3330.96	3330.95	100	4.04177	43289.3
	43435.6	2206.01	2352.15	656.595	0	947.853	79.9663	0	6242.57	N4H5F0S2	N4H5F1S2	N1H1F0S1	N0H0F0S0	N1H1F0S2	Phospho	None	0.9115	0.1264	0.4043	0.685069	0.8445	0.989307	0.9997	0.0266527	3342.21	3342.18	22.7239	7.54961	43435.2
	43580.7	2206.01	2206.01	0	947.853	947.853	79.9663	0	6387.69	N4H5F0S2	N4H5F0S2	N0H0F0S0	N1H1F0S2	N1H1F0S2	Phospho	None	0.9115	0.8736	0.559	0.146515	0.8445	0.989307	0.9997	0.0544707	3353.37	3353.38	58.1788	3.6033	43580.8
	43726.8	2206.01	2352.15	0	947.853	947.853	79.9663	0	6533.83	N4H5F0S2	N4H5F1S2	N0H0F0S0	N1H1F0S2	N1H1F0S2	Phospho	None	0.9115	0.1264	0.559	0.146515	0.8445	0.989307	0.9997	0.00788128	3364.61	3364.47	9.53988	41.518	43725
	43946	2206.01	2206.01	656.595	656.595	947.853	79.9663	0	6753.03	N4H5F0S2	N4H5F0S2	N1H1F0S1	N1H1F0S1	N1H1F0S2	Phospho	None	0.9115	0.8736	0.4043	0.168417	0.8445	0.989307	0.9997	0.0452855	3381.47	3381.39	32.4932	23.8936	43945
	44092.2	2206.01	2352.15	656.595	656.595	947.853	79.9663	0	6899.17	N4H5F0S2	N4H5F1S2	N1H1F0S1	N1H1F0S1	N1H1F0S2	Phospho	None	0.9115	0.1264	0.4043	0.168417	0.8445	0.989307	0.9997	0.00655229	3392.71	3392.64	16.2229	21.3883	44091.2
	44237.3	2206.01	2206.01	656.595	947.853	947.853	79.9663	0	7044.28	N4H5F0S2	N4H5F0S2	N1H1F0S1	N1H1F0S2	N1H1F0S2	Phospho	None	0.9115	0.8736	0.4043	0.146515	0.8445	0.989307	0.9997	0.0393962	3403.88	3403.88	33.3254	1.39619	44237.3
	44383.4	2206.01	2352.15	656.595	947.853	947.853	79.9663	0	7190.43	N4H5F0S2	N4H5F1S2	N1H1F0S1	N1H1F0S2	N1H1F0S2	Phospho	None	0.9115	0.1264	0.4043	0.146515	0.8445	0.989307	0.9997	0.00570018	3415.12	3415.14	14.584	6.72981	44383.7
	44528.5	2206.01	2206.01	947.853	947.853	947.853	79.9663	0	7335.54	N4H5F0S2	N4H5F0S2	N1H1F0S2	N1H1F0S2	N1H1F0S2	Phospho	None	0.9115	0.8736	0.0367	0.146515	0.8445	0.989307	0.9997	0.00357616	3426.28	3426.43	6.26859	43.8645	44530.5
	44602.6	2862.6	2206.01	656.595	656.595	947.853	79.9663	0	7409.62	N5H6F0S3	N4H5F0S2	N1H1F0S1	N1H1F0S1	N1H1F0S2	Phospho	None	0.0544	0.8736	0.4043	0.168417	0.8445	0.989307	0.9997	0.00270272	3431.98	3431.92	5.54058	16.9364	44601.9
	44893.9	2862.6	2206.01	656.595	947.853	947.853	79.9663	0	7700.88	N5H6F0S3	N4H5F0S2	N1H1F0S1	N1H1F0S2	N1H1F0S2	Phospho	None	0.0544	0.8736	0.4043	0.146515	0.8445	0.989307	0.9997	0.00235124	3454.38	3454.2	5.67252	52.8569	44891.5

## Sheet: Table S5
Supplemental Table S5: List of annotated proteoforms of fetuin derived from sample F3 (AHSG*1/2)
(AHSG*1 allele)	Calculated deconvoluted mass (Da)	v1	v2	v3	v4	v5	v6	v7	calculated PTMs mass	N156	N176	Ser346	Thr256	Thr270	S138	S330	Var1	Var2	Var3	Var4	Var5	Var6	Var7	TotalAbundance	Calculated mass in 13 charge state (m/z)	Observed mass in 13 charge state (m/z)	Relative abundance (%)	Delta mass (ppm)	Observe deconvoluted mass (Da) in charge state 13
	42982.2	2206.01	2206.01	0	656.595	656.595	79.9663	0	5805.17	N4H5F0S2	N4H5F0S2	N0H0F0S0	N1H1F0S1	N1H1F0S1	Phospho	None	0.915408	0.7968	0.5239	0.8551	0.2893	0.989307	0.9997	0.0934929	3307.33	3307.11	25.7052	66.2237	42979.3
	43128.3	2206.01	2352.15	0	656.595	656.595	79.9663	0	5951.32	N4H5F0S2	N4H5F1S2	N0H0F0S0	N1H1F0S1	N1H1F0S1	Phospho	None	0.915408	0.1648	0.5239	0.8551	0.2893	0.989307	0.9997	0.0193369	3318.57	3318.38	5.64091	57.4914	43125.8
	43273.4	2206.01	2206.01	0	656.595	947.853	79.9663	0	6096.43	N4H5F0S2	N4H5F0S2	N0H0F0S0	N1H1F0S1	N1H1F0S2	Phospho	None	0.915408	0.7968	0.5239	0.8551	0.7107	0.989307	0.9997	0.229677	3329.73	3329.73	100	1.04	43273.4
	43419.6	2206.01	2352.15	0	656.595	947.853	79.9663	0	6242.57	N4H5F0S2	N4H5F1S2	N0H0F0S0	N1H1F0S1	N1H1F0S2	Phospho	None	0.915408	0.1648	0.5239	0.8551	0.7107	0.989307	0.9997	0.0475034	3340.98	3340.89	9.02085	25.5118	43418.5
	43564.7	2206.01	2206.01	0	947.853	947.853	79.9663	0	6387.69	N4H5F0S2	N4H5F0S2	N0H0F0S0	N1H1F0S2	N1H1F0S2	Phospho	None	0.915408	0.7968	0.5239	0.1449	0.7107	0.989307	0.9997	0.0389196	3352.14	3352.03	29.7514	32.1945	43563.3
	43638.8	2206.01	2206.01	656.595	656.595	656.595	79.9663	0	6461.77	N4H5F0S2	N4H5F0S2	N1H1F0S1	N1H1F0S1	N1H1F0S1	Phospho	None	0.915408	0.7968	0.4404	0.8551	0.2893	0.989307	0.9997	0.0785919	3357.84	3357.61	25.932	67.411	43635.8
	43710.8	2206.01	2352.15	0	947.853	947.853	79.9663	0	6533.83	N4H5F0S2	N4H5F1S2	N0H0F0S0	N1H1F0S2	N1H1F0S2	Phospho	None	0.915408	0.1648	0.5239	0.1449	0.7107	0.989307	0.9997	0.00804963	3363.38	3363.46	5.43931	23.8784	43711.9
	43784.9	2206.01	2352.15	656.595	656.595	656.595	79.9663	0	6607.91	N4H5F0S2	N4H5F1S2	N1H1F0S1	N1H1F0S1	N1H1F0S1	Phospho	None	0.915408	0.1648	0.4404	0.8551	0.2893	0.989307	0.9997	0.0162549	3369.08	3369.18	9.57895	30.2421	43786.2
	43930	2206.01	2206.01	656.595	656.595	947.853	79.9663	0	6753.03	N4H5F0S2	N4H5F0S2	N1H1F0S1	N1H1F0S1	N1H1F0S2	Phospho	None	0.915408	0.7968	0.4404	0.8551	0.7107	0.989307	0.9997	0.19307	3380.24	3380.07	75.4154	50.5296	43927.8
	44076.2	2206.01	2352.15	656.595	656.595	947.853	79.9663	0	6899.17	N4H5F0S2	N4H5F1S2	N1H1F0S1	N1H1F0S1	N1H1F0S2	Phospho	None	0.915408	0.1648	0.4404	0.8551	0.7107	0.989307	0.9997	0.0399322	3391.48	3391.42	25.7283	18.4474	44075.4
	44221.3	2206.01	2206.01	656.595	947.853	947.853	79.9663	0	7044.28	N4H5F0S2	N4H5F0S2	N1H1F0S1	N1H1F0S2	N1H1F0S2	Phospho	None	0.915408	0.7968	0.4404	0.1449	0.7107	0.989307	0.9997	0.0327165	3402.65	3402.49	30.2694	45.6276	44219.3
	44295.4	2206.01	2862.6	656.595	656.595	656.595	79.9663	0	7118.36	N4H5F0S2	N5H6F0S3	N1H1F0S1	N1H1F0S1	N1H1F0S1	Phospho	None	0.915408	0.0272	0.4404	0.8551	0.2893	0.989307	0.9997	0.00268286	3408.34	3408.5	13.6549	45.8646	44297.4
	44367.4	2206.01	2352.15	656.595	947.853	947.853	79.9663	0	7190.43	N4H5F0S2	N4H5F1S2	N1H1F0S1	N1H1F0S2	N1H1F0S2	Phospho	None	0.915408	0.1648	0.4404	0.1449	0.7107	0.989307	0.9997	0.00676667	3413.89	3413.69	10.2046	57.7137	44364.9
	44441.5	3008.75	2206.01	656.595	656.595	656.595	79.9663	0	7264.51	N5H6F1S3	N4H5F0S2	N1H1F0S1	N1H1F0S1	N1H1F0S1	Phospho	None	0.0483952	0.7968	0.4404	0.8551	0.2893	0.989307	0.9997	0.00415494	3419.59	3419.74	8.2996	45.1965	44443.5
	44586.6	2206.01	2862.6	656.595	656.595	947.853	79.9663	0	7409.62	N4H5F0S2	N5H6F0S3	N1H1F0S1	N1H1F0S1	N1H1F0S2	Phospho	None	0.915408	0.0272	0.4404	0.8551	0.7107	0.989307	0.9997	0.00659075	3430.75	3430.92	21.7419	50.096	44588.9
	44732.8	3008.75	2206.01	656.595	656.595	947.853	79.9663	0	7555.76	N5H6F1S3	N4H5F0S2	N1H1F0S1	N1H1F0S1	N1H1F0S2	Phospho	None	0.0483952	0.7968	0.4404	0.8551	0.7107	0.989307	0.9997	0.0102071	3441.99	3441.74	16.3657	72.6068	44729.5
	44878.9	3008.75	2352.15	656.595	656.595	947.853	79.9663	0	7701.91	N5H6F1S3	N4H5F1S2	N1H1F0S1	N1H1F0S1	N1H1F0S2	Phospho	None	0.0483952	0.1648	0.4404	0.8551	0.7107	0.989307	0.9997	0.00211111	3453.23	3453.38	13.6796	42.9542	44880.8
	45024	3008.75	2206.01	656.595	947.853	947.853	79.9663	0	7847.02	N5H6F1S3	N4H5F0S2	N1H1F0S1	N1H1F0S2	N1H1F0S2	Phospho	None	0.0483952	0.7968	0.4404	0.1449	0.7107	0.989307	0.9997	0.00172963	3464.39	3464.16	9.56302	67.6492	45021
List of annotated proteoforms of fetuin derived from sample F3
(AHSG*2 allele)	calculated deconvoluted mass (Da)	v1	v2	v3	v4	v5	v6	v7	Calculated PTMs mass	N156	N176	Ser346	Thr256	Thr270	S138	S330	Var1	Var2	Var3	Var4	Var5	Var6	Var7	TotalAbundance	Calculated mass in 13 charge state (m/z)	Observed mass in 13 charge state (m/z)	Relative abundance (%)	Delta mass (ppm)	Observe deconvoluted mass (Da) in charge state 13
	42341.6	2206.01	2206.01	0	0	656.595	79.9663	0	5148.58	N4H5F0S2	N4H5F0S2	N0H0F0S0	N0H0F0S0	N1H1F0S1	Phospho	None	0.915408	0.7968	0.5239	0.7314	0.2893	0.989307	0.9997	0.0799681	3258.05	3257.87	16.2456	55.766	42339.2
	42632.8	2206.01	2206.01	0	0	947.853	79.9663	0	5439.84	N4H5F0S2	N4H5F0S2	N0H0F0S0	N0H0F0S0	N1H1F0S2	Phospho	None	0.915408	0.7968	0.5239	0.7314	0.7107	0.989307	0.9997	0.196451	3280.46	3280.41	100	14.0629	42632.2
	42779	2206.01	2352.15	0	0	947.853	79.9663	0	5585.98	N4H5F0S2	N4H5F1S2	N0H0F0S0	N0H0F0S0	N1H1F0S2	Phospho	None	0.915408	0.1648	0.5239	0.7314	0.7107	0.989307	0.9997	0.0406315	3291.7	3291.41	14.2601	87.4705	42775.2
	42998.2	2206.01	2206.01	656.595	0	656.595	79.9663	0	5805.17	N4H5F0S2	N4H5F0S2	N1H1F0S1	N0H0F0S0	N1H1F0S1	Phospho	None	0.915408	0.7968	0.4404	0.7314	0.2893	0.989307	0.9997	0.0672227	3308.56	3308.58	21.8293	6.34439	42998.4
	43144.3	2206.01	2352.15	656.595	0	656.595	79.9663	0	5951.32	N4H5F0S2	N4H5F1S2	N1H1F0S1	N0H0F0S0	N1H1F0S1	Phospho	None	0.915408	0.1648	0.4404	0.7314	0.2893	0.989307	0.9997	0.0139035	3319.8	3319.84	13.8525	11.8143	43144.8
	43289.4	2206.01	2206.01	656.595	0	947.853	79.9663	0	6096.43	N4H5F0S2	N4H5F0S2	N1H1F0S1	N0H0F0S0	N1H1F0S2	Phospho	None	0.915408	0.7968	0.4404	0.7314	0.7107	0.989307	0.9997	0.16514	3330.96	3330.91	92.7954	16.0505	43288.7
	43435.6	2206.01	2352.15	656.595	0	947.853	79.9663	0	6242.57	N4H5F0S2	N4H5F1S2	N1H1F0S1	N0H0F0S0	N1H1F0S2	Phospho	None	0.915408	0.1648	0.4404	0.7314	0.7107	0.989307	0.9997	0.0341556	3342.21	3342.33	42.9024	37.3296	43437.2
	43580.7	2206.01	2206.01	0	947.853	947.853	79.9663	0	6387.69	N4H5F0S2	N4H5F0S2	N0H0F0S0	N1H1F0S2	N1H1F0S2	Phospho	None	0.915408	0.7968	0.5239	0.0751	0.7107	0.989307	0.9997	0.0201716	3353.37	3353.35	24.2434	5.34295	43580.5
	43654.8	2206.01	2206.01	656.595	656.595	656.595	79.9663	0	6461.77	N4H5F0S2	N4H5F0S2	N1H1F0S1	N1H1F0S1	N1H1F0S1	Phospho	None	0.915408	0.7968	0.4404	0.1935	0.2893	0.989307	0.9997	0.0177845	3359.07	3359.36	12.7326	87.4155	43658.6
	43800.9	2206.01	2352.15	656.595	656.595	656.595	79.9663	0	6607.91	N4H5F0S2	N4H5F1S2	N1H1F0S1	N1H1F0S1	N1H1F0S1	Phospho	None	0.915408	0.1648	0.4404	0.1935	0.2893	0.989307	0.9997	0.00367832	3370.31	3370.13	8.52153	52.8493	43798.6
	44092.2	2206.01	2352.15	656.595	656.595	947.853	79.9663	0	6899.17	N4H5F0S2	N4H5F1S2	N1H1F0S1	N1H1F0S1	N1H1F0S2	Phospho	None	0.915408	0.1648	0.4404	0.1935	0.7107	0.989307	0.9997	0.00903623	3392.71	3392.87	28.3678	46.4023	44094.2
	44237.3	2206.01	2206.01	656.595	947.853	947.853	79.9663	0	7044.28	N4H5F0S2	N4H5F0S2	N1H1F0S1	N1H1F0S2	N1H1F0S2	Phospho	None	0.915408	0.7968	0.4404	0.0751	0.7107	0.989307	0.9997	0.0169566	3403.88	3404.03	22.9585	45.4615	44239.3
	44383.4	2206.01	2352.15	656.595	947.853	947.853	79.9663	0	7190.43	N4H5F0S2	N4H5F1S2	N1H1F0S1	N1H1F0S2	N1H1F0S2	Phospho	None	0.915408	0.1648	0.4404	0.0751	0.7107	0.989307	0.9997	0.00350709	3415.12	3415.38	9.56651	76.9997	44386.8
	44602.6	2206.01	2862.6	656.595	656.595	947.853	79.9663	0	7409.62	N4H5F0S2	N5H6F0S3	N1H1F0S1	N1H1F0S1	N1H1F0S2	Phospho	None	0.915408	0.0272	0.4404	0.1935	0.7107	0.989307	0.9997	0.00149142	3431.98	3432.16	8.76825	52.9916	44605
	44748.8	3008.75	2206.01	656.595	656.595	947.853	79.9663	0	7555.76	N5H6F1S3	N4H5F0S2	N1H1F0S1	N1H1F0S1	N1H1F0S2	Phospho	None	0.0483952	0.7968	0.4404	0.1935	0.7107	0.989307	0.9997	0.00230976	3443.22	3443.34	10.1054	34.8808	44750.3
	44893.9	2206.01	2862.6	656.595	947.853	947.853	79.9663	0	7700.88	N4H5F0S2	N5H6F0S3	N1H1F0S1	N1H1F0S2	N1H1F0S2	Phospho	None	0.915408	0.0272	0.4404	0.0751	0.7107	0.989307	0.9997	0.000578839	3454.38	3454.49	7.06563	31.0963	44895.3

## Sheet: Table S6
Supplemental Table S6: Relative quantification of the peptides containing the mutations and O-glycosylation site Thr/Ser256 , obtained for all 10 septic individuals
AHSG*1
Sample name	Peptide Sequence	Modifications	Precursor Charge	Total Area	Retention Time (min)	Relative abundance (%)
F6	[E].VAVTCTVFQTQPVTSQPQPE.[G]	1xCarbamidomethyl [C5]; 1xHexNAc(1)Hex(1)NeuAc(1) [T]	3+	8574561280	27.5	72.3974
	[E].VAVTCTVFQTQPVTSQPQPE.[G]	1xCarbamidomethyl [C5]; 1xHexNAc(1)Hex(1)NeuAc(2) [T]	3+	3269187328	28.3	27.6026
	[E].VAVTCTVFQTQPVTSQPQPE.[G]	1xCarbamidomethyl [C5]	3+	0		0
F7	[E].VAVTCTVFQTQPVTSQPQPE.[G]	1xCarbamidomethyl [C5]; 1xHexNAc(1)Hex(1)NeuAc(1) [T]	3+	28282290176	42.4	77.7062
	[E].VAVTCTVFQTQPVTSQPQPE.[G]	1xCarbamidomethyl [C5]; 1xHexNAc(1)Hex(1)NeuAc(2) [T]	3+	8014821376	42.2	22.0209
	[E].VAVTCTVFQTQPVTSQPQPE.[G]	1xCarbamidomethyl [C5]	3+	99333344	44.8	0.27292
F8	[E].VAVTCTVFQTQPVTSQPQPE.[G]	1xCarbamidomethyl [C5]; 1xHexNAc(1)Hex(1)NeuAc(1) [T]	3+	12315451392	42.2	65.3955
	[E].VAVTCTVFQTQPVTSQPQPE.[G]	1xCarbamidomethyl [C5]; 1xHexNAc(1)Hex(1)NeuAc(2) [T]	3+	6433893888	41.8	34.1642
	[E].VAVTCTVFQTQPVTSQPQPE.[G]	1xCarbamidomethyl [C5]	3+	82915776	44.8	0.440286
M7	[E].VAVTCTVFQTQPVTSQPQPE.[G]	1xCarbamidomethyl [C5]; 1xHexNAc(1)Hex(1)NeuAc(1) [T]	3+	9923274752	41.9	79.0748
	[E].VAVTCTVFQTQPVTSQPQPE.[G]	1xCarbamidomethyl [C5]; 1xHexNAc(1)Hex(1)NeuAc(2) [T]	3+	2625943552	41.5	20.9252
	[E].VAVTCTVFQTQPVTSQPQPE.[G]	1xCarbamidomethyl [C5]	3+	0		0
F9	[E].VAVTCTVFQTQPVTSQPQPE.[G]	1xCarbamidomethyl [C5]; 1xHexNAc(1)Hex(1)NeuAc(1) [T]	3+	8103050752	42.5	69.8318
	[E].VAVTCTVFQTQPVTSQPQPE.[G]	1xCarbamidomethyl [C5]; 1xHexNAc(1)Hex(1)NeuAc(2) [T]	3+	3500622336	42.1	30.1682
	[E].VAVTCTVFQTQPVTSQPQPE.[G]	1xCarbamidomethyl [C5]	3+	0		0
F10	[E].VAVTCTVFQTQPVTSQPQPE.[G]	1xCarbamidomethyl [C5]; 1xHexNAc(1)Hex(1)NeuAc(1) [T]	3+	4589723648	41.7	57.1765
	[E].VAVTCTVFQTQPVTSQPQPE.[G]	1xCarbamidomethyl [C5]; 1xHexNAc(1)Hex(1)NeuAc(2) [T]	3+	3437571584	41.5	42.8235
	[E].VAVTCTVFQTQPVTSQPQPE.[G]	1xCarbamidomethyl [C5]	3+	0		0
AHSG1/2
M8	[E].VAVTCTVFQTQPVTSQPQPE.[G]	1xCarbamidomethyl [C5]; 1xHexNAc(1)Hex(1)NeuAc(1) [T]	3+	3765697536	27.5	87.6268
	[E].VAVTCTVFQTQPVTSQPQPE.[G]	1xCarbamidomethyl [C5]; 1xHexNAc(1)Hex(1)NeuAc(2) [T]	3+	531727168	28.4	12.3732
	[E].VAVTCTVFQTQPVTSQPQPE.[G]	1xCarbamidomethyl [C5]	3+	0		0
	[E].VAVTCMVFQTQPVSSQPQPE.[G]	1xCarbamidomethyl [C5]; 1xHexNAc(1)Hex(1)NeuAc(1) [S]	3+	568831360	30.8	7.02808
	[E].VAVTCMVFQTQPVSSQPQPE.[G]	1xCarbamidomethyl [C5]; 1xHexNAc(1)Hex(1)NeuAc(2) [S]	3+	292480320	31.4	3.61368
	[E].VAVTCMVFQTQPVSSQPQPE.[G]	1xCarbamidomethyl [C5]	3+	7232380416	30.6	89.3582
F11	[E].VAVTCTVFQTQPVTSQPQPE.[G]	1xCarbamidomethyl [C5]; 1xHexNAc(1)Hex(1)NeuAc(1) [T]	3+	4119413248	27.6	69.9139
	[E].VAVTCTVFQTQPVTSQPQPE.[G]	1xCarbamidomethyl [C5]; 1xHexNAc(1)Hex(1)NeuAc(2) [T]	3+	1772706816	29	30.0861
	[E].VAVTCTVFQTQPVTSQPQPE.[G]	1xCarbamidomethyl [C5]	3+	0		0
	[E].VAVTCMVFQTQPVSSQPQPE.[G]	1xCarbamidomethyl [C5]; 1xHexNAc(1)Hex(1)NeuAc(1) [S]	3+	2187339776	30.9	17.7019
	[E].VAVTCMVFQTQPVSSQPQPE.[G]	1xCarbamidomethyl [C5]; 1xHexNAc(1)Hex(1)NeuAc(2) [S]	3+	65372984	32	0.529057
	[E].VAVTCMVFQTQPVSSQPQPE.[G]	1xCarbamidomethyl [C5]	3+	10103802880	30.5	81.769
F12	[E].VAVTCTVFQTQPVTSQPQPE.[G]	1xCarbamidomethyl [C5]; 1xHexNAc(1)Hex(1)NeuAc(1) [T]	3+	4235383808	42.7	68.1954
	[E].VAVTCTVFQTQPVTSQPQPE.[G]	1xCarbamidomethyl [C5]; 1xHexNAc(1)Hex(1)NeuAc(2) [T]	3+	1772706816	42.5	28.543
	[E].VAVTCTVFQTQPVTSQPQPE.[G]	1xCarbamidomethyl [C5]	3+	202567920	37	3.26162
	[E].VAVTCMVFQTQPVSSQPQPE.[G]	1xCarbamidomethyl [C5]; 1xHexNAc(1)Hex(1)NeuAc(1) [S]	3+	2187339776	49.9	17.1877
	[E].VAVTCMVFQTQPVSSQPQPE.[G]	1xCarbamidomethyl [C5]; 1xHexNAc(1)Hex(1)NeuAc(2) [S]	3+	435063552	50.5	3.41864
	[E].VAVTCMVFQTQPVSSQPQPE.[G]	1xCarbamidomethyl [C5]	3+	10103802880	51.2	79.3937
F13	[E].VAVTCTVFQTQPVTSQPQPE.[G]	1xCarbamidomethyl [C5]; 1xHexNAc(1)Hex(1)NeuAc(1) [T]	3+	7575617024	42.6	73.059
	[E].VAVTCTVFQTQPVTSQPQPE.[G]	1xCarbamidomethyl [C5]; 1xHexNAc(1)Hex(1)NeuAc(2) [T]	3+	2733767168	42.4	26.3644
	[E].VAVTCTVFQTQPVTSQPQPE.[G]	1xCarbamidomethyl [C5]	3+	59791588	37.2	0.576628
	[E].VAVTCMVFQTQPVSSQPQPE.[G]	1xCarbamidomethyl [C5]; 1xHexNAc(1)Hex(1)NeuAc(1) [S]	3+	1553917696	49.8	22.7313
	[E].VAVTCMVFQTQPVSSQPQPE.[G]	1xCarbamidomethyl [C5]; 1xHexNAc(1)Hex(1)NeuAc(2) [S]	3+	232033568	50	3.39427
	[E].VAVTCMVFQTQPVSSQPQPE.[G]	1xCarbamidomethyl [C5]	3+	5050080768	51.2	73.8744

## Sheet: Table S7
Supplemental Table S7: List of the ratio of the fucosylated proteoform and its non-fucosylated proteoform calculated from the intensities extracted from the native spectra
Sample name	Proteoform composition	Calculated mass in 12 charge state (m/z)	Calculated mass in 13 charge state (m/z)	Observed mass in 12 charge state (m/z)	Peak intensity in 12 charge state	Delta mass in 12 charge state (ppm)	Observed mass in 13 charge state (m/z)	Peak intensity in 13 charge state	Delta mass in 13 charge state (ppm)	Average intensity in two charge state	Ratio
F1	HexNAc10Hex12Sia7	3607.13	3329.73	3607.12	186776	2.02705	3329.69	105269	13.053	146022	0.107953
	HexNAc10Hex12Fuc1Sia7	3619.31	3340.98	3619.28	19799.1	7.15473	3340.95	11728	7.55233	15763.5
F2	HexNAc10Hex12Sia7	3607.13	3329.73	3607.21	269702	22.9236	3329.73	140296	1.04	204999	0.170999
	HexNAc10Hex12Fuc1Sia7	3619.31	3340.98	3619.33	44479.7	6.66007	3340.96	25629.6	4.55919	35054.6
F5	HexNAc10Hex12Sia7	3607.13	3329.73	3607.1	18431.4	7.57163	3329.75	16137.8	4.96649	17284.6	0.142025
	HexNAc10Hex12Fuc1Sia7	3619.31	3340.98	3619.21	3309.7	26.4955	3340.43	1600	163.196	2454.85
M1	HexNAc10Hex12Sia7	3607.13	3329.73	3607.05	33518.4	21.4331	3329.65	14488.3	25.0659	24003.3	0.115792
	HexNAc10Hex12Fuc1Sia7	3619.31	3340.98	3619.19	3903.2	32.0214	3340.92	1655.6	16.5317	2779.4
F6	HexNAc10Hex12Sia7	3607.13	3329.73	3607.03	59787.2	26.9777	3329.62	20629.9	34.0757	40208.6	0.316761
	HexNAc10Hex12Fuc1Sia7	3619.31	3340.98	3619.22	19114.2	23.7325	3340.89	6358.8	25.5112	12736.5
F7	HexNAc10Hex12Sia7	3607.13	3329.73	3607.11	153148	4.79934	3329.84	82180.3	31.9957	117664	0.117207
	HexNAc10Hex12Fuc1Sia7	3619.31	3340.98	3619.13	11261.2	48.5991	3340.65	16321	97.3465	13791.1
F8	HexNAc10Hex12Sia7	3607.13	3329.73	3607.15	25407.4	6.28982	3329.83	16158.2	28.9924	20782.8	0.247147
	HexNAc10Hex12Fuc1Sia7	3619.31	3340.98	3619.27	6599.5	9.91769	3340.75	3673.3	67.4151	5136.4
M7	HexNAc10Hex12Sia7	3607.13	3329.73	3607.13	30433.2	0.745238	3329.8	11221.2	19.9827	20827.2	0.191708
	HexNAc10Hex12Fuc1Sia7	3619.31	3340.98	3619.21	4944.5	26.4955	3340.66	3041	94.3533	3992.75
F9	HexNAc10Hex12Sia7	3607.13	3329.73	3607.13	123255	0.745238	3329.73	62432.5	1.04	92843.6	0.171879
	HexNAc10Hex12Fuc1Sia7	3619.31	3340.98	3619.21	21187.6	26.4955	3340.88	10728.2	28.5043	15957.9
F10	HexNAc10Hex12Sia7	3607.13	3329.73	3607.16	3765.2	9.06211	3329.71	1837.7	7.04649	2801.45	0.242482
	HexNAc10Hex12Fuc1Sia7	3619.31	3340.98	3619.26	1016.7	12.6807	3341.34	341.9	109.18	679.3
F3	HexNAc10Hex12Sia7	3607.13	3329.73	3607.05	31750.2	21.4331	3329.73	18204.5	1.04	24977.3	0.0985733
	HexNAc10Hex12Fuc1Sia7	3619.31	3340.98	3619.29	3282	4.39177	3340.89	1642.2	25.5112	2462.1
F4	HexNAc10Hex12Sia7	3607.13	3329.73	3607	53931.7	35.2945	3329.64	24514.6	28.0692	39223.1	0.0628481
	HexNAc10Hex12Fuc1Sia7	3619.31	3340.98	3619.05	3442	70.7028	3340.59	1488.2	115.305	2465.1
M4	HexNAc10Hex12Sia7	3607.13	3329.73	3607.03	50886.7	26.9777	3329.62	39672.4	34.0757	45279.6	0.0631124
	HexNAc10Hex12Fuc1Sia7	3619.31	3340.98	3619.18	4348.9	34.7843	3340.19	1366.5	235.031	2857.7
M5	HexNAc10Hex12Sia7	3607.13	3329.73	3607.06	15158	18.6608	3329.68	8295.9	16.0562	11727	0.142322
	HexNAc10Hex12Fuc1Sia7	3619.31	3340.98	3618.97	2564	92.8065	3340.56	774	124.285	1669
M8	HexNAc10Hex12Sia7	3607.13	3329.73	3607.06	126392	18.6608	3329.63	103679	31.0724	115035	0.155866
	HexNAc10Hex12Fuc1Sia7	3619.31	3340.98	3619.15	18987.4	43.0732	3340.84	16872.9	40.4769	17930.2
F11	HexNAc10Hex12Sia7	3607.13	3329.73	3607.08	56541	13.1162	3329.69	55240.5	13.053	55890.8	0.344444
	HexNAc10Hex12Fuc1Sia7	3619.31	3340.98	3619.2	18578.2	29.2584	3340.87	19924.3	31.4974	19251.2
F12	HexNAc10Hex12Sia7	3607.13	3329.73	3607.07	12626.1	15.8885	3329.9	19423.1	50.0151	16024.6	0.261601
	HexNAc10Hex12Fuc1Sia7	3619.31	3340.98	3619.32	2533.2	3.89711	3340.58	5850.9	118.298	4192.05
F13	HexNAc10Hex12Sia7	3607.13	3329.73	3607.05	11231.1	21.4331	3329.79	10010.8	16.9795	10621	0.171529
	HexNAc10Hex12Fuc1Sia7	3619.31	3340.98	3619.33	1622.8	6.66007	3340.75	2020.8	67.4151	1821.8
M2	HexNAc10Hex12Sia7	3607.13	3329.73	3608.41	19831.7	13.8042	3330.87	21826.7	28.0588	20829.2	0.21944
	HexNAc10Hex12Fuc1Sia7	3619.31	3340.98	3620.59	4389.5	13.3665	3342.07	4752	40.462	4570.75
M3	HexNAc10Hex12Sia7	3607.13	3329.73	3608.45	81835.2	2.90313	3330.95	82087	4.24109	81961.1	0.215553
	HexNAc10Hex12Fuc1Sia7	3619.31	3340.98	3620.62	16680.6	5.26403	3342.18	18653.4	7.74822	17667

## Sheet: Table S8
Supplemental Table S8: List of the ratio of the fucosylated and non-fucosylated peptides containing N-glycosylation site N176 calculated from their peak areas
Sample name	Peptide Sequence	Modifications	Precursor Charge	Total Area	Ratio
F1	[K].AALAAFNAQNNGSNFQLEE.[I]	1xHexNAc(4)Hex(5)NeuAc(2) [N11]	3+	3012307456
		1xHexNAc(4)Hex(5)Fuc(1)NeuAc(2) [N11]		301159872	0.0999765
F2	[K].AALAAFNAQNNGSNFQLEE.[I]	1xHexNAc(4)Hex(5)NeuAc(2) [N11]	3+	2932125440
		1xHexNAc(4)Hex(5)Fuc(1)NeuAc(2) [N11]		367589760	0.125366
F5	[K].AALAAFNAQNNGSNFQLEE.[I]	1xHexNAc(4)Hex(5)NeuAc(2) [N11]	3+	5168141824
		1xHexNAc(4)Hex(5)Fuc(1)NeuAc(2) [N11]		714455872	0.138242
M1	[K].AALAAFNAQNNGSNFQLEE.[I]	1xHexNAc(4)Hex(5)NeuAc(2) [N11]	3+	1358259200
		1xHexNAc(4)Hex(5)Fuc(1)NeuAc(2) [N11]		144221536	0.106181
F6	[K].AALAAFNAQNNGSNFQLEE.[I]	1xHexNAc(4)Hex(5)NeuAc(2) [N11]	3+	1793892352
		1xHexNAc(4)Hex(5)Fuc(1)NeuAc(2) [N11]		531403648	0.296229
F7	[K].AALAAFNAQNNGSNFQLEE.[I]	1xHexNAc(4)Hex(5)NeuAc(2) [N11]	3+	12945835008
		1xHexNAc(4)Hex(5)Fuc(1)NeuAc(2) [N11]		1246353920	0.0962745
F8	[K].AALAAFNAQNNGSNFQLEE.[I]	1xHexNAc(4)Hex(5)NeuAc(2) [N11]	3+	4790402560
		1xHexNAc(4)Hex(5)Fuc(1)NeuAc(2) [N11]		1308902912	0.273234
M7	[K].AALAAFNAQNNGSNFQLEE.[I]	1xHexNAc(4)Hex(5)NeuAc(2) [N11]	3+	2634760192
		1xHexNAc(4)Hex(5)Fuc(1)NeuAc(2) [N11]		351487872	0.133404
F9	[K].AALAAFNAQNNGSNFQLEE.[I]	1xHexNAc(4)Hex(5)NeuAc(2) [N11]	3+	558194176
		1xHexNAc(4)Hex(5)Fuc(1)NeuAc(2) [N11]		97706480	0.17504
F10	[K].AALAAFNAQNNGSNFQLEE.[I]	1xHexNAc(4)Hex(5)NeuAc(2) [N11]	3+	2551317504
		1xHexNAc(4)Hex(5)Fuc(1)NeuAc(2) [N11]		694439680	0.272189
F3	[K].AALAAFNAQNNGSNFQLEE.[I]	1xHexNAc(4)Hex(5)NeuAc(2) [N11]	3+	5359796224
		1xHexNAc(4)Hex(5)Fuc(1)NeuAc(2) [N11]		212380112	0.0396247
F4	[K].AALAAFNAQNNGSNFQLEE.[I]	1xHexNAc(4)Hex(5)NeuAc(2) [N11]	3+	11044327424
		1xHexNAc(4)Hex(5)Fuc(1)NeuAc(2) [N11]		773413056	0.0700281
M4	[K].AALAAFNAQNNGSNFQLEE.[I]	1xHexNAc(4)Hex(5)NeuAc(2) [N11]	3+	9057747968
		1xHexNAc(4)Hex(5)Fuc(1)NeuAc(2) [N11]		520825792	0.0575006
M5	[K].AALAAFNAQNNGSNFQLEE.[I]	1xHexNAc(4)Hex(5)NeuAc(2) [N11]	3+	1239201280
		1xHexNAc(4)Hex(5)Fuc(1)NeuAc(2) [N11]		90772928	0.0732512
M8	[K].AALAAFNAQNNGSNFQLEE.[I]	1xHexNAc(4)Hex(5)NeuAc(2) [N11]	3+	402964640
		1xHexNAc(4)Hex(5)Fuc(1)NeuAc(2) [N11]		56877248	0.141147
F11	[K].AALAAFNAQNNGSNFQLEE.[I]	1xHexNAc(4)Hex(5)NeuAc(2) [N11]	3+	396126720
		1xHexNAc(4)Hex(5)Fuc(1)NeuAc(2) [N11]		150232768	0.379254
F12	[K].AALAAFNAQNNGSNFQLEE.[I]	1xHexNAc(4)Hex(5)NeuAc(2) [N11]	3+	5420637184
		1xHexNAc(4)Hex(5)Fuc(1)NeuAc(2) [N11]		1021402368	0.188428
M13	[K].AALAAFNAQNNGSNFQLEE.[I]	1xHexNAc(4)Hex(5)NeuAc(2) [N11]	3+	4394316288
		1xHexNAc(4)Hex(5)Fuc(1)NeuAc(2) [N11]		1134099968	0.258083
M2	[K].AALAAFNAQNNGSNFQLEE.[I]	1xHexNAc(4)Hex(5)NeuAc(2) [N11]	3+	3691081216
		1xHexNAc(4)Hex(5)Fuc(1)NeuAc(2) [N11]		230478080	0.0624419
M3	[K].AALAAFNAQNNGSNFQLEE.[I]	1xHexNAc(4)Hex(5)NeuAc(2) [N11]	3+	4348662784
		1xHexNAc(4)Hex(5)Fuc(1)NeuAc(2) [N11]		621367808	0.142887
